# Supplementary material for: Biomarker-Stratified Efficacy of Immune Checkpoint Inhibitors in Locally Advanced Head and Neck Squamous Cell Carcinoma: A Systematic Review and Meta-Analysis of Randomized Trials
Source: Cancers (Basel). 2026 May 22;18(11):1679. doi: 10.3390/cancers18111679 (PMC13255863; doi:10.3390/cancers18111679)
Supplement: Supplementary file 1 [file cancers-18-01679-s001.zip]

Archive with 1 entries (1 files):
- cancers-4289712-supplementary.pdf
